# Supplementary material for: Benchmarking Interpretable Machine Learning for Frailty Screening in Older Adults Using Routine Clinical Variables with and Without SARC-F: A Pilot Diagnostic Study
Source: Diagnostics (Basel). 2026 May 8;16(10):1440. doi: 10.3390/diagnostics16101440 (PMC13205147; doi:10.3390/diagnostics16101440)
Supplement: Supplementary file 1 [file diagnostics-16-01440-s001.zip]

Archive with 1 entries (1 files):
- Supplementary_File_S1.xlsx
