# Supplementary material for: Benchmarking Interpretable Machine Learning for Frailty Screening in Older Adults Using Routine Clinical Variables with and Without SARC-F: A Pilot Diagnostic Study
Source: Diagnostics (Basel). 2026 May 8;16(10):1440. doi: 10.3390/diagnostics16101440 (PMC13205147; doi:10.3390/diagnostics16101440)
Supplement: Supplementary file 1 [file diagnostics-16-01440-s001.zip › Supplementary_File_S1.xlsx]

## Sheet: Hoja1
Sex	Age	P/A mmHg	BMI	Nutricional state	SARC-F	FRAIL	Mean arterial pressure (MAP)
F	61	110/60	29.28	Inadequate	1	Prefragile	76.6667
F	67	120/60	28.58	Inadequate	7	Prefragile	80
F	69	185/30	29.89	Inadequate	2	Prefragile	81.6667
F	71	110/70	31.81	Inadequate	6	Prefragile	83.3333
F	80	110/70	25.4	Inadequate	10	Fragile	83.3333
F	90	110/70	20.1	Inadequate	5	Fragil	83.3333
F	66	118/68	29.3	Inadequate	8	Fragile	84.6667
F	68	120/70	30.71	Inadequate	3	Fragile	86.6667
F	68	120/70	26.36	Inadequate	0	Not Fragile	86.6667
F	63	110/80	24.55	Inadequate	1	Prefragile	90
F	66	130/70	29.1	Inadequate	2	Not Fragile	90
F	67	120/75	19.09	Inadequate	5	Fragile	90
F	70	140/68	42.95	Inadequate	10	Fragile	92
F	60	120/80	33.29	Inadequate	0	Prefragile	93.3333
F	60	120/80	22.83	Inadequate	3	Prefragile	93.3333
F	63	120/80	37.86	Inadequate	0	Préfragil	93.3333
F	64	120/80	35.95	Inadequate	0	Prefragile	93.3333
F	65	120/80	32.77	Inadequate	9	Fragile	93.3333
F	67	120/80	32.4	Inadequate	3	Prefragile	93.3333
F	68	120/80	30.28	Inadequate	2	Fragile	93.3333
F	68	120/80	17.82	Inadequate	1	Prefragile	93.3333
F	73	120/80	19.4	Inadequate	2	Prefragile	93.3333
F	77	120/80	18.28	Inadequate	2	Prefragile	93.3333
F	80	140/70	29.9	Inadequate	1	Not Fragile	93.3333
F	89	120/80	21	Adequate	2	Not Fragile	93.3333
F	61	118/85	18.18	Inadequate	0	Prefragile	96
F	65	130/80	24.86	Inadequate	7	Fragile	96.6667
F	80	130/80	34.24	Inadequate	10	Fragile	96.6667
F	62	120/90	33	Inadequate	4	Not Fragile	100
F	69	140/80	30.2	Inadequate	8	Fragile	100
F	70	120/90	23.6	Inadequate	8	Fragile	100
F	74	140/80	23.33	Inadequate	4	Not Fragile	100
F	69	130/90	21.48	Inadequate	8	Fragile	103.333
F	69	150/80	27. 89	Inadequate	7	Fragile	103.333
F	72	130/90	28.18	Inadequate	8	Fragile	103.333
F	73	130/90	27.9	Inadequate	2	Prefragile	103.333
F	79	130/90	25.47	Inadequate	2	Prefragile	103.333
F	71	130/90	22.3	Inadequate	5	Prefragile	103.333
F	71	135/90	29.2	Adequate	6	Fragile	105
F	75	135/90	31	Inadequate	6	Fragile	105
F	64	136/90	24	Inadequate	9	Fragile	105.333
F	60	140/90	30.1	Inadequate	9	Fragile	106.667
F	60	140/90	29.87	Inadequate	3	Prefragile	106.667
F	61	140/90	47	Inadequate	7	Fragile	106.667
F	63	140/90	35.04	Inadequate	2	Not Fragile	106.667
F	63	140/90	25.64	Inadequate	0	Not Fragile	106.667
F	65	120/100	34.31	Inadequate	9	Fragile	106.667
F	65	140/90	28.69	Inadequate	0	Not Fragile	106.667
F	67	140/90	35.37	Inadequate	1	Prefragile	106.667
F	70	140/90	30.44	Inadequate	5	Fragile	106.667
F	72	140/90	34.4	Inadequate	1	Not Fragile	106.667
F	73	140/90	34.8	Inadequate	2	Prefragile	106.667
F	76	140/90	22.26	Inadequate	4	Not Fragile	106.667
F	78	140/90	30.3	Inadequate	3	Fragile	106.667
F	78	120/100	25.74	Inadequate	4	Prefragile	106.667
F	80	140/90	29.6	Inadequate	6	Prefragile	106.667
F	82	140/90	24.7	Inadequate	8	Fragile	106.667
F	85	140/90	33.4	Inadequate	8	Fragile	106.667
F	85	140/90	24	Adequate	2	Not Fragile	106.667
F	66	130/100	31.55	Inadequate	9	Fragile	110
F	67	140/95	27.3	Inadequate	7	Fragile	110
F	63	150/94	25	Inadequate	10	Fragile	112.667
F	64	140/100	20.74	Inadequate	10	Fragile	113.333
F	71	140/100	30	Inadequate	4	Fragile	113.333
F	74	140/100	24.82	Inadequate	7	Fragile	113.333
F	66	145/100	31	Inadequate	9	Fragile	115
F	72	165/100	29.32	Inadequate	8	Fragile	121.667
F	63	180/100	20.22	Inadequate	5	Prefragile	126.667
F	68	180/100	25	Inadequate	10	Fragile	126.667
F	70	180/100	27	Inadequate	10	Fragile	126.667
F	77	180/100	29.3	Inadequate	10	Fragile	126.667
F	64	200/110	15.79	Inadequate	3	Prefragile	140
F	87	210/110	25.87	Inadequate	9	Prefragile	143.333
M	64	100/60	17.67	Inadequate	8	Fragile	73.3333
M	77	100/70	24.7	Adequate	7	Fragile	80
M	73	120/70	22.4	Inadequate	5	Fragile	86.6667
M	65	110/80	27.33	Inadequate	1	Not Fragile	90
M	71	110/80	28.7	Adequate	1	Not Fragile	90
M	61	120/80	27.36	Inadequate	5	Fragile	93.3333
M	62	120/80	26	Inadequate	1	Prefragile	93.3333
M	66	120/80	22.98	Inadequate	2	Prefragile	93.3333
M	67	120/80	22.53	Inadequate	5	Prefragile	93.3333
M	68	120/80	32.3	Inadequate	8	Fragile	93.3333
M	69	120/80	26.1	Inadequate	8	Fragile	93.3333
M	73	120/80	21	Inadequate	6	Fragile	93.3333
M	74	120/80	19.74	Inadequate	2	Prefragile	93.3333
M	81	120/80	24.13	Adequate	1	Not Fragile	93.3333
M	63	130/80	35.8	Inadequate	10	Fragile	96.6667
M	65	115/90	17.04	Inadequate	2	Not Fragile	98.3333
M	70	160/70	20	Adequate	5	Prefragile	100
M	67	130/90	29.3	Inadequate	1	Prefragile	103.333
M	76	130/90	27.71	Inadequate	5	Prefragile	103.333
M	76	130/90	26.74	Inadequate	2	Prefragile	103.333
M	64	140/90	22.8	Inadequate	1	Not Fragile	106.667
M	71	140/90	17.64	Inadequate	8	Fragile	106.667
M	70	150/100	24.4	Inadequate	10	Fragile	116.667
M	63	160/100	28.6	Inadequate	2	Prefragile	120
M	65	160/100	24.8	Inadequate	2	Prefragile	120
M	66	160/100	28.05	Inadequate	8	Fragile	120
M	69	200/100	27.33	Inadequate	10	Fragile	133.333
